# Supplementary material for: Early-Released Interleukin-10 Significantly Inhibits Lipopolysaccharide-Elicited Neuroinflammation In Vitro
Source: Cells. 2021 Aug 24;10(9):2173. doi: 10.3390/cells10092173 (PMC8466025; doi:10.3390/cells10092173)
Supplement: Supplementary file 1 [file cells-10-02173-s001.zip]

Archive with 1 entries (1 files):
- cells-1303449-supplementary.pdf
